# Supplementary material for: Beat-to-beat analysis of hemodynamic response to mental and psychological stress in sickle cell anemia
Source: J Sick Cell Dis. 2024 Oct 28;1(1):yoae010. doi: 10.1093/jscdis/yoae010 (PMC11951424; doi:10.1093/jscdis/yoae010)
Supplement: yoae010_Supplementary_Data [file yoae010_Supplementary_Data.zip]

Archive with 4 entries (4 files):
- Figure S2.tif
- Figure S1.tif
- Figure S3.tif
- Supplementary Material.docx
